# Supplementary material for: Toxicity assessment following conventional radiation therapy and pulsed low dose rate radiation therapy: an in vivo animal study
Source: Radiat Oncol. 2024 Nov 13;19:159. doi: 10.1186/s13014-024-02545-z (PMC11558818; doi:10.1186/s13014-024-02545-z)
Supplement: Supplementary file 1 — Additional file 1. [file 13014_2024_2545_MOESM1_ESM.xlsx]

## Sheet: Sheet1
			number of survival rats CRT	number of survival rats PLDR
		days
		1st day	12	12
		day 2	12	12
		day 3	8	12
		day 4	7	12
		day 5	5	12
		day 6	5	12
		day 7	5	12
		day 8	2	12
		day 9	1	12
		day 10	1	12
		day 11	1	12
		day 12	1	12
		day 13	1	12
		day 14	1	11
		day 15	1	11
		day 16	1	11
		day 17	0	11
		day 18		11
		day 19		11
		day 20		11
		day 21		11
		day 22		11
		day 23		11
		day 24		11
		day 25		11
		day 26		11
		day 27		11
		day 28		11
		day 29		9
		day 30		8
		day 31		8
		day 32		8
		day 33		8
		day 34		8
		day 35		8
		day 36		7
		day 37		7
		day 38		7
		day 39		6
		day 40		6
		day 41		3
		day 42		3
		day 43		1
		day 44		0

## Sheet: Sheet2
rat PLDR	rat 1	2	3	4	5	6	7	8	9	10	11	12		rat CRT	rat 1	2	3	4	5	6	7	8	9	10	11	12
day 1	120	130	125	131.05	125.3	129.6	126.01	125.5	121	134	133	121		day 1	126.75	133.5	127.88	145.6	136	140	137	140.5	121	125	125.1	134
day 2	120.5	130.45	124.8	131.98	125.3	130	126	125.5	120.77	134.5	131	121.2		2	125	133	125	140	136	140	137	139	121	125	125	133
day 3	120.1	130	124.9	132	125	130.33	126.3	125.5	121	135	132.5	121.3		3	124.5	132.2	died	137	135.7	138.5	died	died	123	125	died	132.6
4	120.2	131.3	125.3	132	125.06	130.7	127	125.5	121	135.6	133	121.6		4	122.3	130.5		died	135.02	137			131.4	124.6		132
5	121	132.3	125	132.2	125.2	130	127.006	126.5	121.6	135.01	132.2	117		5	121.3	died			133.87	135.4			131.4	died		126.1
6	122	132.3	125.5	133.3	125.5	131.5	127.2	126.5	122	137.2	133.5	117.5		6	119				127	133.6			128.6			126
7	122	132.45	125.6	133.6	125.6	132.2	127.29	126.6	122	137.4	133.6	117.5		7	118.2				127	133.04			128.6			125.2
8	122	132.45	125.7	133.6	125.7	133.6	127.5	125.7	122	138	133.6	117		8	died				died	died			126			125
9	122.5	132.45	126	133.8	125.9	133.7	127.7	126	122.3	138.3	133.8	117		9									124.65			died
10	122.7	132.7	126.5	134	126	134	127.9	126.2	122.7	138.5	134	117.1		life time	7	4	2	3	7	7	2	2	9	4	2	8
11	122.7	132.7	127	134.5	127	134.5	128.3	127	122.7	138.8	134.5	117.05
12	123	133	125	135.8	125	135.5	131.58	129.5	120	139.02	135	115
13	123.8	133	126	136	125.6	135.58	132.6	129.9	120.8	139.5	135.2	113
14	124	133.2	126.2	137	125.65	136.02	132.7	130.87	121.06	139.8	136	70/ died
15
16
17
18
19
20
21
22
23
24
25
26
27
28
29		died					died
30			died
31
32
33
34
35										died
36
37
38
39	died
40				died	died	died
41
42
43								died			died
44									died
life time	38	28	29	39	39	39	28	42	43	34	42	13
